# Supplementary material for: The first dataset of de novo transcriptome assembly of Heterotrigona itama (Apidae, Meliponinae) queen larva
Source: Data Brief. 2020 Feb 1;29:105235. doi: 10.1016/j.dib.2020.105235 (PMC7013129; doi:10.1016/j.dib.2020.105235)
Supplement: Multimedia component 1 [file mmc1.xml]

<?xml version="1.0" encoding="utf-8" standalone="no"?>
<data>
  <datasets>
    <author>aminasyraf@mardi.gov.my;amin28th@gmail.com</author>
    <type>1</type>
    <dataset>
      <name>Transcriptome of Malaysian stingless bee (Heterotrigona itama)</name>
      <caption />
      <description>The study was conducted to sequence the transcripts purified from female stingless bee (Heterotrigona itama) at larval stage. Since the genome data of this particular species has not been sequenced (or made available for public view), transcriptome data is deemed feasible to analyze, much economical and important for 'entry point' functional genomics study.</description>
      <filetype>
        <name />
      </filetype>
      <filesize />
      <source>0</source>
      <sourcename>Original Data</sourcename>
      <access>
        <type>1</type>
        <name>Data available in data repository</name>
        <reponame>NCBI (SRA)</reponame>
        <PersistentId />
        <deeplinkurl>https://www.ncbi.nlm.nih.gov/sra/SRP230250</deeplinkurl>
      </access>
    </dataset>
    <dataset>
      <name>Heterotrigona itama isolate R1_colony7, transcriptome shotgun assembly</name>
      <caption />
      <description>The Heterotrigona itama transcriptome shotgun assembly (TSA) project has the project accession GIIH00000000.  This version of the project (01) has the accession number GIIH01000000, and consists of sequences GIIH01000001-GIIH01054958. Clean reads were asembled de novo using Trinity which combines three independent software modules: Inchworm, Chrysalis, and Butterfly. These modules are applied sequentially to process large
  </description>
      <filetype>
        <name />
      </filetype>
      <filesize />
      <source>0</source>
      <sourcename>Original Data</sourcename>
      <access>
        <type>1</type>
        <name>Data available in data repository</name>
        <reponame>NCBI (TSA)</reponame>
        <PersistentId />
        <deeplinkurl>https://www.ncbi.nlm.nih.gov/nuccore/GIIH00000000</deeplinkurl>
      </access>
    </dataset>
  </datasets>
</data>
